# Supplementary material for: Effects of Nitrogen Deficiency on the Photosynthesis, Chlorophyll a Fluorescence, Antioxidant System, and Sulfur Compounds in Oryza sativa
Source: Int J Mol Sci. 2024 Sep 27;25(19):10409. doi: 10.3390/ijms251910409 (PMC11476759; doi:10.3390/ijms251910409)
Supplement: Supplementary file 1 [file ijms-25-10409-s001.zip]

Archive with 1 entries (1 files):
- ijms-3208633-supplementary.pdf
